# Supplementary material for: Uteroplacental Insufficiency Causes Microbiota Disruption and Lung Development Impairment in Growth-Restricted Newborn Rats
Source: Nutrients. 2022 Oct 19;14(20):4388. doi: 10.3390/nu14204388 (PMC9608653; doi:10.3390/nu14204388)
Supplement: Supplementary file 1 [file nutrients-14-04388-s001.zip]

Archive with 1 entries (1 files):
- nutrients-1958934-supplementary.pdf
